# Supplementary material for: RAF1 deficiency causes a lethal syndrome that underscores RTK signaling during embryogenesis
Source: EMBO Mol Med. 2023 Apr 17;15(5):e17078. doi: 10.15252/emmm.202217078 (PMC10165362; doi:10.15252/emmm.202217078)
Supplement: Supplementary file 4 — Source Data for Figure 1 [file EMMM-15-e17078-s001.zip]

Archive with 6 entries (3 files):
- Figure 1/1E/
- Figure 1/1E/Fig 1E_western blot.tif
- Figure 1/1F/
- Figure 1/1F/Fig 1F_Western blot.tif
- Figure 1/1G/
- Figure 1/1G/Fig 1G_Western blot.tif
