# Supplementary material for: RAF1 deficiency causes a lethal syndrome that underscores RTK signaling during embryogenesis
Source: EMBO Mol Med. 2023 Apr 17;15(5):e17078. doi: 10.15252/emmm.202217078 (PMC10165362; doi:10.15252/emmm.202217078)
Supplement: Supplementary file 5 — Source Data for Figure 2 [file EMMM-15-e17078-s002.zip]

Archive with 48 entries (37 files):
- Figure 2/2A_western blot/
- Figure 2/2A_western blot/Fig 2A_western blot.tif
- Figure 2/2C_Images embryos/
- Figure 2/2C_Images embryos/2C GoF image.tif
- Figure 2/2C_Images embryos/2C LoF image.tif
- Figure 2/2C_Images embryos/2C T543M image.tif
- Figure 2/2C_Images embryos/2C uninjected image.tif
- Figure 2/2C_Images embryos/2C WT image.tif
- Figure 2/2D_Images embryos/
- Figure 2/2D_Images embryos/2D GoF images/
- Figure 2/2D_Images embryos/2D GoF images/24.tif
- Figure 2/2D_Images embryos/2D GoF images/25.tif
- Figure 2/2D_Images embryos/2D GoF images/26.tif
- Figure 2/2D_Images embryos/2D GoF images/28.tif
- Figure 2/2D_Images embryos/2D LoF images/
- Figure 2/2D_Images embryos/2D LoF images/39.tif
- Figure 2/2D_Images embryos/2D LoF images/40.tif
- Figure 2/2D_Images embryos/2D LoF images/42.tif
- Figure 2/2D_Images embryos/2D LoF images/43.tif
- Figure 2/2D_Images embryos/2D LoF images/45.tif
- Figure 2/2D_Images embryos/2D T543M images/
- Figure 2/2D_Images embryos/2D T543M images/34.tif
- Figure 2/2D_Images embryos/2D T543M images/35.tif
- Figure 2/2D_Images embryos/2D T543M images/36.tif
- Figure 2/2D_Images embryos/2D T543M images/37.tif
- Figure 2/2D_Images embryos/2D T543M images/38.tif
- Figure 2/2D_Images embryos/2D Uninjected images/
- Figure 2/2D_Images embryos/2D Uninjected images/29.tif
- Figure 2/2D_Images embryos/2D Uninjected images/30.tif
- Figure 2/2D_Images embryos/2D Uninjected images/31.tif
- Figure 2/2D_Images embryos/2D Uninjected images/32.tif
- Figure 2/2D_Images embryos/2D Uninjected images/33.tif
- Figure 2/2D_Images embryos/2D WT images/
- Figure 2/2D_Images embryos/2D WT images/19.tif
- Figure 2/2D_Images embryos/2D WT images/20.tif
- Figure 2/2D_Images embryos/2D WT images/21.tif
- Figure 2/2D_Images embryos/2D WT images/22.tif
- Figure 2/2E_images embryos/
- Figure 2/2E_images embryos/N-Tubulin/
- Figure 2/2E_images embryos/N-Tubulin/image0027.tif
- Figure 2/2E_images embryos/N-Tubulin/image0030.tif
- Figure 2/2E_images embryos/N-Tubulin/image0035.tif
- Figure 2/2E_images embryos/N-Tubulin/image0037.tif
- Figure 2/2E_images embryos/Xbra/
- Figure 2/2E_images embryos/Xbra/image0001.tif
- Figure 2/2E_images embryos/Xbra/image0007.tif
- Figure 2/2E_images embryos/Xbra/image0011.tif
- Figure 2/2E_images embryos/Xbra/image0012.tif
