# Supplementary material for: RAF1 deficiency causes a lethal syndrome that underscores RTK signaling during embryogenesis
Source: EMBO Mol Med. 2023 Apr 17;15(5):e17078. doi: 10.15252/emmm.202217078 (PMC10165362; doi:10.15252/emmm.202217078)
Supplement: Supplementary file 6 — Source Data for Figure 3 [file EMMM-15-e17078-s006.zip]

Archive with 6 entries (3 files):
- Figure 3/3E_western blot/
- Figure 3/3E_western blot/Fig 3E.tif
- Figure 3/3H_western blot/
- Figure 3/3H_western blot/Fig 3H.tif
- Figure 3/3I_western blot/
- Figure 3/3I_western blot/Fig 3I.tif
