# Supplementary material for: RAF1 deficiency causes a lethal syndrome that underscores RTK signaling during embryogenesis
Source: EMBO Mol Med. 2023 Apr 17;15(5):e17078. doi: 10.15252/emmm.202217078 (PMC10165362; doi:10.15252/emmm.202217078)
Supplement: Supplementary file 7 — Source Data for Figure 4 [file EMMM-15-e17078-s004.zip]

Archive with 22 entries (19 files):
- Figure 4/4A_IF images/
- Figure 4/4A_IF images/1_WT_0_d.tif
- Figure 4/4A_IF images/1_WT_0_s.tif
- Figure 4/4A_IF images/2_WT_0.2_d.tif
- Figure 4/4A_IF images/2_WT_0.2_s.tif
- Figure 4/4A_IF images/3_WT_0.8_d.tif
- Figure 4/4A_IF images/3_WT_0.8_s.tif
- Figure 4/4A_IF images/4_WT_1.6_d.tif
- Figure 4/4A_IF images/4_WT_1.6_s.tif
- Figure 4/4A_IF images/5_KI_0_d.tif
- Figure 4/4A_IF images/5_KI_0_s.tif
- Figure 4/4A_IF images/6_KI_0.2_d.tif
- Figure 4/4A_IF images/6_KI_0.2_s.tif
- Figure 4/4A_IF images/7_KI_0.8_d.tif
- Figure 4/4A_IF images/7_KI_0.8_s.tif
- Figure 4/4A_IF images/8_KI_1.6_4.tif
- Figure 4/4A_IF images/8_KI_1.6_s.tif
- Figure 4/4B_Graph.xlsx
- Figure 4/4C_Western blot/
- Figure 4/4C_Western blot/Fig 4C.tif
- Figure 4/4D_Western blot/
- Figure 4/4D_Western blot/Fig 4D.tif
