# Supplementary material for: RAF1 deficiency causes a lethal syndrome that underscores RTK signaling during embryogenesis
Source: EMBO Mol Med. 2023 Apr 17;15(5):e17078. doi: 10.15252/emmm.202217078 (PMC10165362; doi:10.15252/emmm.202217078)
Supplement: Supplementary file 7 — Source Data for Figure 4 [file EMMM-15-e17078-s004.zip › Figure 4/4B_Graph.xlsx]

## Sheet: 4B
	H2O2	Test 1				Test 2
WT	0	4.71406	5.76132	5.73994	2.84698	1.57827	3.57578	1.36799	1.21649
	0.2	8.52403	8.58295	5.97161	7.14286	3.13191	1.59806	3.36927	4.94057
	0.8	6.25575	2.70825	5.90129	4.74289	7.16458	5.54584	10.9368	6.56797
	1.6	5.8325	8.81972	7.22112	6.97993	16.6537	13.7527	10.8805	16.9002
KI	0	4.32341	6.83132	4.32067	4.30005	1.43646	8.21574	0.985793	4.6549
	0.2	15.9222	9.69142	10.4008	20.1912	9.72879	9.87492	10.5967	12.843
	0.8	19.6758	32.7586	13.3292	14.3594	36.1025	25.4714	29.8567	32.8994
	1.6	38.6979	32.3573	30.348	22.9879	51.2454	51.7871	75.8305	53.4909
